# Supplementary material for: Introducing SPeDE: High-Throughput Dereplication and Accurate Determination of Microbial Diversity from Matrix-Assisted Laser Desorption–Ionization Time of Flight Mass Spectrometry Data
Source: mSystems. 2019 Sep 10;4(5):e00437-19. doi: 10.1128/mSystems.00437-19 (PMC6739102; doi:10.1128/mSystems.00437-19)
Supplement: DATA SET S1 [file mSystems.00437-19-sd001.xls]

## Sheet: Sheet1
Supplementary data. Dumolin et al. 2019.
Average nucleotide identity values between strains of the benchmark data set
	LMG460_contigs.fa	LMG23059_contigs.fa	LMG8787_contigs.fa	LMG26041_contigs.fa	LMG1041_contigs.fa	R69596_contigs.fa	LMG24411_contigs.fa	LMG26467_contigs.fa	R67189_contigs.fa	R67259_contigs.fa	LMG2724_contigs.fa	LMG1617_contigs.fa	LMG24163_contigs.fa	LMG24012_contigs.fa	LMG5743_contigs.fa	LMG13127_contigs.fa	LMG129_contigs.fa	LMG29427_contigs.fa	LMG4044_contigs.fa	LMG21292_contigs.fa	lmg18404.fna	LMG6452_contigs.fa	LMG3252_contigs.fa	LMG26294_contigs.fa	LMG28216_contigs.fa	LMG6443_contigs.fa	LMG19863_contigs.fa	LMG1253_contigs.fa	LMG1345_contigs.fa	LMG21665_contigs.fa	LMG16409_contigs.fa	LMG2404_contigs.fa	LMG25547_contigs.fa	LMG10470_contigs.fa	LMG26473_contigs.fa	LMG7135_contigs.fa	LMG24015_contigs.fa	LMG9210_contigs.fa	R71089_contigs.fa	LMG7874_contigs.fa	r68768.fna	LMG26195_contigs.fa	LMG1408_contigs.fa	LMG7899_contigs.fa	LMG24367_contigs.fa	LMG23655_contigs.fa	LMG3516_contigs.fa	LMG23965_contigs.fa	LMG24812_contigs.fa
LMG460_contigs.fa	100	0	0	0	0	0	0	0	0	0	0	0	0	0	0	0	0	0	0	0	0	0	0	0	0	0	0	0	0	0	0	0	0	0	0	0	0	0	0	0	0	0	0	0	0	0	0	0	0
LMG23059_contigs.fa	0	100	0	0	0	0	0	73.6978	70.4019	70.4019	0	0	73.6978	0	0	0	0	0	0	0	0	0	0	70.4019	0	0	70.4019	0	0	70.4019	0	0	0	0	0	0	0	0	0	0	0	0	0	0	70.4019	0	0	0	70.4019
LMG8787_contigs.fa	0	0	100	0	0	0	0	0	0	0	0	0	0	0	0	0	0	0	0	0	0	0	0	70.4019	0	0	0	0	0	0	0	0	0	0	0	0	0	0	0	0	0	70.4019	0	0	0	0	0	0	0
LMG26041_contigs.fa	0	0	0	100	70.4019	70.4019	70.4019	0	70.4019	70.4019	0	0	70.4019	70.4019	70.4019	0	0	0	0	0	0	0	0	70.4019	0	0	0	70.4019	0	70.4019	0	0	70.4019	70.4019	0	70.4019	0	0	70.4019	0	70.4019	0	0	0	0	73.6978	0	70.4019	70.4019
LMG1041_contigs.fa	0	0	0	70.4019	100	0	0	0	0	0	0	0	0	0	0	0	0	70.4019	0	0	0	0	0	0	0	0	0	0	0	0	0	0	0	0	0	0	0	0	0	0	0	0	0	0	0	73.6978	0	0	70.4019
R69596_contigs.fa	0	0	0	70.4019	0	100	70.4019	0	89.4736	91.3698	0	0	70.4019	73.6978	70.4019	0	0	0	0	0	0	0	0	75.6239	0	0	70.4019	70.4019	0	73.6978	78.0469	70.4019	70.4019	70.4019	0	70.4019	0	0	89.2342	0	89.4736	0	0	0	0	70.4019	0	73.6978	75.6239
LMG24411_contigs.fa	0	0	0	70.4019	0	70.4019	100	0	70.4019	70.4019	0	0	70.4019	70.4019	70.4019	0	0	0	0	0	0	0	0	70.4019	0	0	0	70.4019	0	70.4019	0	0	70.4019	70.4019	70.4019	70.4019	0	0	70.4019	0	70.4019	0	70.4019	0	0	70.4019	0	70.4019	70.4019
LMG26467_contigs.fa	0	73.6978	0	0	0	0	0	100	70.4019	70.4019	70.4019	0	0	70.4019	73.6978	0	0	0	0	0	0	0	0	0	0	0	0	0	0	73.6978	70.4019	0	0	0	0	0	0	0	0	0	0	0	70.4019	0	70.4019	0	0	0	70.4019
R67189_contigs.fa	0	70.4019	0	70.4019	0	89.4736	70.4019	70.4019	100	88.549	70.4019	0	75.6239	73.6978	73.6978	70.4019	0	0	0	0	0	0	70.4019	78.9103	0	0	0	70.4019	0	76.989	73.6978	0	70.4019	70.4019	0	70.4019	0	0	89.8449	0	89.626	0	70.4019	0	0	70.4019	0	73.6978	73.6978
R67259_contigs.fa	0	70.4019	0	70.4019	0	91.3698	70.4019	70.4019	88.549	100	0	0	70.4019	73.6978	70.4019	0	0	0	0	0	0	0	0	75.6239	0	0	70.4019	73.6978	0	75.6239	75.6239	70.4019	70.4019	70.4019	0	70.4019	0	0	89.9848	0	87.8734	0	0	0	0	70.4019	0	73.6978	73.6978
LMG2724_contigs.fa	0	0	0	0	0	0	0	70.4019	70.4019	0	100	0	0	0	70.4019	0	0	0	0	70.4019	0	70.4019	0	0	0	0	0	0	0	70.4019	70.4019	76.989	0	0	0	0	0	0	70.4019	70.4019	0	0	70.4019	73.6978	0	0	0	0	0
LMG1617_contigs.fa	0	0	0	0	0	0	0	0	0	0	0	100	0	0	70.4019	0	0	0	0	0	0	0	0	0	0	0	0	73.6978	0	0	0	0	0	0	0	0	0	0	0	0	0	0	78.9103	0	0	0	0	0	0
LMG24163_contigs.fa	0	73.6978	0	70.4019	0	70.4019	70.4019	0	75.6239	70.4019	0	0	100	73.6978	73.6978	70.4019	0	0	0	0	0	0	0	70.4019	0	0	0	70.4019	0	70.4019	0	0	70.4019	70.4019	0	70.4019	0	0	70.4019	0	70.4019	0	0	0	0	70.4019	0	76.989	73.6978
LMG24012_contigs.fa	0	0	0	70.4019	0	73.6978	70.4019	70.4019	73.6978	73.6978	0	0	73.6978	100	70.4019	70.4019	0	0	0	0	0	0	0	73.6978	0	0	0	73.6978	0	76.989	70.4019	70.4019	70.4019	70.4019	0	70.4019	0	0	73.6978	0	73.6978	0	0	0	0	70.4019	0	73.6978	81.3239
LMG5743_contigs.fa	0	0	0	70.4019	0	70.4019	70.4019	73.6978	73.6978	70.4019	70.4019	70.4019	73.6978	70.4019	100	0	0	0	0	0	0	0	0	73.6978	0	0	0	73.6978	0	73.6978	70.4019	0	70.4019	70.4019	0	70.4019	0	0	70.4019	0	70.4019	0	0	0	0	70.4019	0	70.4019	70.4019
LMG13127_contigs.fa	0	0	0	0	0	0	0	0	70.4019	0	0	0	70.4019	70.4019	0	100	0	0	0	0	0	0	0	0	0	0	0	0	0	0	70.4019	0	0	0	0	0	0	0	0	0	0	0	0	0	0	0	0	0	0
LMG129_contigs.fa	0	0	0	0	0	0	0	0	0	0	0	0	0	0	0	0	100	0	0	70.4019	0	0	0	70.4019	0	0	0	0	0	0	0	0	0	0	0	0	0	0	0	0	0	70.4019	0	0	73.6978	0	0	0	70.4019
LMG29427_contigs.fa	0	0	0	0	70.4019	0	0	0	0	0	0	0	0	0	0	0	0	100	0	0	0	0	0	70.4019	0	0	0	0	0	0	0	0	0	0	0	0	0	0	0	0	0	0	0	0	0	0	0	0	0
LMG4044_contigs.fa	0	0	0	0	0	0	0	0	0	0	0	0	0	0	0	0	0	0	100	0	0	0	0	0	0	0	0	0	0	0	0	0	0	0	0	0	0	0	0	0	0	0	0	0	0	0	0	0	0
LMG21292_contigs.fa	0	0	0	0	0	0	0	0	0	0	70.4019	0	0	0	0	0	70.4019	0	0	100	0	0	0	70.4019	0	0	0	0	0	0	0	0	0	0	0	0	0	0	0	0	0	70.4019	0	0	70.4019	0	70.4019	0	0
lmg18404.fna	0	0	0	0	0	0	0	0	0	0	0	0	0	0	0	0	0	0	0	0	100	0	0	0	0	0	0	0	0	0	0	0	0	0	0	0	0	84.8054	0	0	0	0	0	0	0	0	0	0	0
LMG6452_contigs.fa	0	0	0	0	0	0	0	0	0	0	70.4019	0	0	0	0	0	0	0	0	0	0	100	0	0	0	70.4019	0	0	0	0	0	0	0	0	0	70.4019	0	0	0	0	0	0	0	0	0	0	0	0	0
LMG3252_contigs.fa	0	0	0	0	0	0	0	0	70.4019	0	0	0	0	0	0	0	0	0	0	0	0	0	100	0	0	0	0	70.4019	0	0	73.6978	73.6978	0	0	70.4019	0	0	0	0	70.4019	0	0	0	0	0	0	0	0	0
LMG26294_contigs.fa	0	70.4019	70.4019	70.4019	0	75.6239	70.4019	0	78.9103	75.6239	0	0	70.4019	73.6978	73.6978	0	70.4019	70.4019	0	70.4019	0	0	0	100	0	0	0	70.4019	0	78.0469	70.4019	70.4019	70.4019	70.4019	0	70.4019	0	0	76.989	0	76.989	0	0	0	0	70.4019	0	76.989	76.989
LMG28216_contigs.fa	0	0	0	0	0	0	0	0	0	0	0	0	0	0	0	0	0	0	0	0	0	0	0	0	100	0	0	0	0	0	0	0	0	0	0	0	0	0	0	0	0	0	0	0	0	0	0	0	0
LMG6443_contigs.fa	0	0	0	0	0	0	0	0	0	0	0	0	0	0	0	0	0	0	0	0	0	70.4019	0	0	0	100	0	0	0	0	0	0	0	0	0	0	0	0	0	0	0	0	0	0	0	0	0	0	0
LMG19863_contigs.fa	0	70.4019	0	0	0	70.4019	0	0	0	70.4019	0	0	0	0	0	0	0	0	0	0	0	0	0	0	0	0	100	70.4019	0	0	0	0	0	0	0	0	0	0	70.4019	0	70.4019	73.6978	0	0	70.4019	0	0	0	0
LMG1253_contigs.fa	0	0	0	70.4019	0	70.4019	70.4019	0	70.4019	73.6978	0	73.6978	70.4019	73.6978	73.6978	0	0	0	0	0	0	0	70.4019	70.4019	0	0	70.4019	100	0	70.4019	0	0	70.4019	70.4019	0	70.4019	0	0	70.4019	0	70.4019	0	0	0	0	70.4019	0	70.4019	70.4019
LMG1345_contigs.fa	0	0	0	0	0	0	0	0	0	0	0	0	0	0	0	0	0	0	0	0	0	0	0	0	0	0	0	0	100	0	0	0	0	0	0	0	0	0	0	0	0	0	0	0	0	0	0	0	0
LMG21665_contigs.fa	0	70.4019	0	70.4019	0	73.6978	70.4019	73.6978	76.989	75.6239	70.4019	0	70.4019	76.989	73.6978	0	0	0	0	0	0	0	0	78.0469	0	0	0	70.4019	0	100	70.4019	0	70.4019	70.4019	0	70.4019	0	0	73.6978	0	73.6978	0	70.4019	0	0	70.4019	0	73.6978	78.0469
LMG16409_contigs.fa	0	0	0	0	0	78.0469	0	70.4019	73.6978	75.6239	70.4019	0	0	70.4019	70.4019	70.4019	0	0	0	0	0	0	73.6978	70.4019	0	0	0	0	0	70.4019	100	0	0	0	0	0	0	0	76.989	0	76.989	0	0	0	0	0	0	0	70.4019
LMG2404_contigs.fa	0	0	0	0	0	70.4019	0	0	0	70.4019	76.989	0	0	70.4019	0	0	0	0	0	0	0	0	73.6978	70.4019	0	0	0	0	0	0	0	100	0	0	73.6978	0	0	0	0	0	0	0	70.4019	76.989	0	0	0	0	0
LMG25547_contigs.fa	0	0	0	70.4019	0	70.4019	70.4019	0	70.4019	70.4019	0	0	70.4019	70.4019	70.4019	0	0	0	0	0	0	0	0	70.4019	0	0	0	70.4019	0	70.4019	0	0	100	70.4019	0	70.4019	0	0	70.4019	0	70.4019	0	0	70.4019	0	70.4019	0	70.4019	70.4019
LMG10470_contigs.fa	0	0	0	70.4019	0	70.4019	70.4019	0	70.4019	70.4019	0	0	70.4019	70.4019	70.4019	0	0	0	0	0	0	0	0	70.4019	0	0	0	70.4019	0	70.4019	0	0	70.4019	100	0	70.4019	0	0	70.4019	0	70.4019	0	0	0	0	70.4019	0	70.4019	70.4019
LMG26473_contigs.fa	0	0	0	0	0	0	70.4019	0	0	0	0	0	0	0	0	0	0	0	0	0	0	0	70.4019	0	0	0	0	0	0	0	0	73.6978	0	0	100	0	0	0	0	0	0	0	0	0	0	0	0	0	0
LMG7135_contigs.fa	0	0	0	70.4019	0	70.4019	70.4019	0	70.4019	70.4019	0	0	70.4019	70.4019	70.4019	0	0	0	0	0	0	70.4019	0	70.4019	0	0	0	70.4019	0	70.4019	0	0	70.4019	70.4019	0	100	0	0	70.4019	0	70.4019	0	0	0	0	70.4019	0	70.4019	70.4019
LMG24015_contigs.fa	0	0	0	0	0	0	0	0	0	0	0	0	0	0	0	0	0	0	0	0	0	0	0	0	0	0	0	0	0	0	0	0	0	0	0	0	100	0	0	0	0	0	0	0	0	0	0	0	0
LMG9210_contigs.fa	0	0	0	0	0	0	0	0	0	0	0	0	0	0	0	0	0	0	0	0	84.8054	0	0	0	0	0	0	0	0	0	0	0	0	0	0	0	0	100	0	0	0	0	0	0	0	0	0	0	0
R71089_contigs.fa	0	0	0	70.4019	0	89.2342	70.4019	0	89.8449	89.9848	70.4019	0	70.4019	73.6978	70.4019	0	0	0	0	0	0	0	0	76.989	0	0	70.4019	70.4019	0	73.6978	76.989	0	70.4019	70.4019	0	70.4019	0	0	100	0	99.8802	0	70.4019	0	0	70.4019	0	73.6978	73.6978
LMG7874_contigs.fa	0	0	0	0	0	0	0	0	0	0	70.4019	0	0	0	0	0	0	0	0	0	0	0	70.4019	0	0	0	0	0	0	0	0	0	0	0	0	0	0	0	0	100	0	0	0	70.4019	0	0	0	0	0
r68768.fna	0	0	0	70.4019	0	89.4736	70.4019	0	89.626	87.8734	0	0	70.4019	73.6978	70.4019	0	0	0	0	0	0	0	0	76.989	0	0	70.4019	70.4019	0	73.6978	76.989	0	70.4019	70.4019	0	70.4019	0	0	99.8802	0	100	0	70.4019	0	0	70.4019	0	73.6978	73.6978
LMG26195_contigs.fa	0	0	70.4019	0	0	0	0	0	0	0	0	0	0	0	0	0	70.4019	0	0	70.4019	0	0	0	0	0	0	73.6978	0	0	0	0	0	0	0	0	0	0	0	0	0	0	100	0	0	0	0	0	0	0
LMG1408_contigs.fa	0	0	0	0	0	0	70.4019	70.4019	70.4019	0	70.4019	78.9103	0	0	0	0	0	0	0	0	0	0	0	0	0	0	0	0	0	70.4019	0	70.4019	0	0	0	0	0	0	70.4019	0	70.4019	0	100	0	0	0	0	70.4019	0
LMG7899_contigs.fa	0	0	0	0	0	0	0	0	0	0	73.6978	0	0	0	0	0	0	0	0	0	0	0	0	0	0	0	0	0	0	0	0	76.989	70.4019	0	0	0	0	0	0	70.4019	0	0	0	100	0	0	0	0	0
LMG24367_contigs.fa	0	70.4019	0	0	0	0	0	70.4019	0	0	0	0	0	0	0	0	73.6978	0	0	70.4019	0	0	0	0	0	0	70.4019	0	0	0	0	0	0	0	0	0	0	0	0	0	0	0	0	0	100	0	0	0	0
LMG23655_contigs.fa	0	0	0	73.6978	73.6978	70.4019	70.4019	0	70.4019	70.4019	0	0	70.4019	70.4019	70.4019	0	0	0	0	0	0	0	0	70.4019	0	0	0	70.4019	0	70.4019	0	0	70.4019	70.4019	0	70.4019	0	0	70.4019	0	70.4019	0	0	0	0	100	0	70.4019	70.4019
LMG3516_contigs.fa	0	0	0	0	0	0	0	0	0	0	0	0	0	0	0	0	0	0	0	70.4019	0	0	0	0	0	0	0	0	0	0	0	0	0	0	0	0	0	0	0	0	0	0	0	0	0	0	100	0	0
LMG23965_contigs.fa	0	0	0	70.4019	0	73.6978	70.4019	0	73.6978	73.6978	0	0	76.989	73.6978	70.4019	0	0	0	0	0	0	0	0	76.989	0	0	0	70.4019	0	73.6978	0	0	70.4019	70.4019	0	70.4019	0	0	73.6978	0	73.6978	0	70.4019	0	0	70.4019	0	100	70.4019
LMG24812_contigs.fa	0	70.4019	0	70.4019	70.4019	75.6239	70.4019	70.4019	73.6978	73.6978	0	0	73.6978	81.3239	70.4019	0	70.4019	0	0	0	0	0	0	76.989	0	0	0	70.4019	0	78.0469	70.4019	0	70.4019	70.4019	0	70.4019	0	0	73.6978	0	73.6978	0	0	0	0	70.4019	0	70.4019	100
LMG18212_contigs.fa	0	0	0	0	70.4019	0	0	0	0	0	0	0	0	0	0	0	0	0	0	0	0	0	0	0	0	0	0	0	0	0	0	0	0	0	0	0	0	0	0	0	0	0	0	0	0	0	0	0	0
R68806_contigs.fa	0	0	0	70.4019	0	91.46	70.4019	0	88.8457	94.9107	0	0	73.6978	73.6978	70.4019	0	0	0	0	0	0	0	70.4019	78.0469	0	0	70.4019	70.4019	0	75.6239	75.6239	70.4019	70.4019	70.4019	0	70.4019	0	0	89.7732	0	89.8449	0	70.4019	0	0	70.4019	0	73.6978	76.989
LMG16673_contigs.fa	0	0	0	0	0	0	0	0	0	0	0	0	0	0	0	0	0	0	0	0	86.4347	0	0	0	0	0	0	0	0	0	0	0	0	0	0	0	0	85.617	0	0	0	0	0	0	0	0	0	0	0
LMG1226_contigs.fa	0	0	0	70.4019	0	70.4019	70.4019	0	73.6978	70.4019	0	0	70.4019	70.4019	70.4019	0	0	0	0	70.4019	0	0	0	73.6978	0	0	0	80.8269	0	76.989	0	0	70.4019	70.4019	0	70.4019	0	0	70.4019	0	70.4019	70.4019	70.4019	0	0	70.4019	0	73.6978	73.6978
LMG2095_contigs.fa	0	0	0	0	0	0	0	0	0	0	76.989	0	0	0	0	0	0	0	0	0	0	0	78.9103	73.6978	0	0	0	0	0	0	0	70.4019	0	0	0	0	0	0	70.4019	75.6239	70.4019	0	70.4019	75.6239	0	0	0	0	0
LMG23037_contigs.fa	0	0	0	0	0	0	0	0	0	0	0	0	0	0	0	0	0	0	0	0	0	0	0	0	0	0	0	0	0	0	0	0	0	0	0	0	0	0	0	0	0	0	0	0	0	0	0	0	0
LMG22585_contigs.fa	0	0	0	0	0	0	0	0	0	0	0	0	0	0	0	0	0	0	0	0	0	0	0	0	0	0	0	0	0	0	0	0	0	0	0	0	0	0	0	0	0	0	0	0	0	0	0	0	0
LMG2804_contigs.fa	0	0	0	0	0	0	0	0	0	0	76.989	0	0	0	0	0	0	0	0	0	0	0	70.4019	0	0	0	0	0	0	0	0	78.0469	0	0	70.4019	0	0	0	0	70.4019	0	0	0	75.6239	0	0	0	0	0
R68591_contigs.fa	0	70.4019	0	70.4019	0	91.3437	70.4019	70.4019	88.6663	97.9907	0	0	70.4019	73.6978	70.4019	0	0	0	0	0	0	0	0	76.989	0	0	70.4019	73.6978	0	75.6239	75.6239	70.4019	70.4019	70.4019	0	70.4019	0	0	89.7732	0	89.626	0	0	0	0	70.4019	0	73.6978	75.6239
LMG26064_contigs.fa	0	0	0	0	0	0	0	0	0	0	70.4019	0	0	0	0	0	0	0	0	0	0	0	79.6396	76.989	0	0	0	0	0	0	0	75.6239	0	0	0	0	0	0	0	75.6239	0	0	0	73.6978	0	0	0	0	0
LMG4050_contigs.fa	0	0	0	0	0	0	0	0	0	0	0	0	0	0	0	70.4019	0	0	0	0	0	0	0	0	0	0	73.6978	70.4019	0	0	0	0	0	0	0	0	0	0	0	0	0	0	0	0	0	0	0	0	0
LMG27019_contigs.fa	0	0	0	0	0	0	0	0	0	0	0	70.4019	0	70.4019	0	70.4019	0	0	0	0	0	0	0	0	0	0	70.4019	0	0	70.4019	70.4019	0	0	0	0	0	0	0	0	0	0	0	81.3239	0	0	0	0	0	0
LMG24559_contigs.fa	0	0	0	0	0	0	0	0	0	0	0	0	0	0	0	0	0	0	0	0	0	0	0	0	0	70.4019	0	0	0	0	0	0	0	0	0	0	0	0	0	0	0	0	0	0	0	0	0	0	0
LMG18397_contigs.fa	0	0	0	70.4019	0	70.4019	70.4019	0	70.4019	70.4019	0	0	70.4019	70.4019	70.4019	0	0	0	0	0	0	0	0	70.4019	0	0	0	70.4019	0	70.4019	0	0	70.4019	70.4019	0	70.4019	0	0	70.4019	0	70.4019	0	0	0	0	70.4019	0	70.4019	70.4019
LMG27719_contigs.fa	0	0	0	70.4019	0	0	0	0	0	0	73.6978	0	0	0	0	0	0	0	0	0	0	0	70.4019	0	0	0	0	70.4019	0	0	0	73.6978	0	0	0	0	0	0	0	75.6239	0	0	0	75.6239	0	0	0	0	0
LMG6901_contigs.fa	0	0	0	0	0	0	0	0	0	0	0	0	0	0	0	0	0	0	0	0	70.4019	0	0	0	0	0	0	0	0	0	0	0	0	70.4019	0	0	0	70.4019	0	0	0	0	0	0	0	70.4019	0	0	0
LMG5019_contigs.fa	0	0	0	0	0	0	0	70.4019	0	0	79.6396	0	0	0	73.6978	0	0	0	0	0	0	0	70.4019	0	0	0	0	0	0	70.4019	70.4019	78.0469	0	0	0	0	0	0	0	76.989	0	0	0	70.4019	0	0	0	0	0
LMG6896_contigs.fa	0	0	0	73.6978	0	70.4019	70.4019	0	70.4019	70.4019	0	0	70.4019	70.4019	70.4019	0	0	0	0	0	0	0	0	70.4019	0	0	0	70.4019	0	70.4019	0	0	70.4019	70.4019	0	70.4019	0	0	70.4019	0	70.4019	0	0	0	0	73.6978	0	70.4019	70.4019
LMG24024_contigs.fa	0	0	0	70.4019	0	70.4019	70.4019	0	70.4019	70.4019	0	0	70.4019	70.4019	70.4019	0	0	0	0	0	0	0	0	70.4019	0	0	0	70.4019	0	70.4019	0	0	70.4019	70.4019	0	70.4019	0	0	70.4019	0	70.4019	0	0	0	0	70.4019	0	70.4019	70.4019
LMG2811_contigs.fa	0	0	0	70.4019	0	70.4019	70.4019	0	70.4019	70.4019	0	0	70.4019	70.4019	70.4019	0	0	0	0	0	0	0	0	70.4019	0	0	0	70.4019	0	70.4019	0	0	70.4019	70.4019	0	70.4019	0	0	70.4019	0	70.4019	0	0	0	0	70.4019	0	70.4019	70.4019
R68599_contigs.fa	0	70.4019	0	70.4019	0	91.324	70.4019	70.4019	88.5791	97.8811	0	0	70.4019	73.6978	70.4019	0	0	0	0	0	0	0	0	76.989	0	0	70.4019	73.6978	0	75.6239	75.6239	70.4019	70.4019	70.4019	0	70.4019	0	0	88.2371	0	87.996	0	0	0	0	70.4019	0	73.6978	76.989
LMG25435_contigs.fa	0	0	70.4019	0	0	0	0	70.4019	0	0	0	0	0	70.4019	0	70.4019	0	0	0	0	0	0	0	0	0	0	0	70.4019	0	0	70.4019	0	0	0	0	0	0	0	0	0	0	0	0	0	0	0	0	0	0
LMG22214_contigs.fa	0	0	70.4019	0	0	0	0	0	0	0	0	0	0	0	0	0	0	0	70.4019	0	0	0	70.4019	0	0	0	0	0	0	0	0	0	0	0	0	0	0	0	70.4019	0	70.4019	0	0	0	0	0	0	0	0
R71051_contigs.fa	0	70.4019	0	70.4019	0	91.709	70.4019	0	89.0644	95.1243	70.4019	0	73.6978	73.6978	70.4019	0	0	0	0	0	0	0	0	78.9103	0	0	0	70.4019	0	73.6978	75.6239	70.4019	70.4019	70.4019	0	70.4019	0	0	89.9154	0	89.9848	70.4019	70.4019	0	0	70.4019	0	73.6978	75.6239
LMG23835_contigs.fa	0	0	0	0	0	0	0	0	0	0	0	0	0	0	0	0	0	0	0	0	0	0	0	0	0	0	0	70.4019	0	0	0	0	0	0	0	0	0	0	0	0	0	0	0	0	0	0	0	0	0
LMG26149_contigs.fa	0	70.4019	0	70.4019	0	70.4019	70.4019	0	70.4019	70.4019	70.4019	0	73.6978	70.4019	73.6978	0	0	0	0	0	0	0	0	76.989	0	0	0	73.6978	0	73.6978	70.4019	0	70.4019	70.4019	0	70.4019	0	0	70.4019	0	70.4019	0	70.4019	0	0	70.4019	0	78.0469	73.6978
LMG26367_contigs.fa	0	0	0	0	0	0	0	0	0	0	0	0	0	0	0	0	0	0	0	0	99.0448	0	0	0	0	0	0	0	0	0	0	0	0	0	0	0	0	84.5777	0	0	0	0	0	0	0	0	0	0	0
LMG27021_contigs.fa	0	0	0	0	0	0	0	0	0	0	0	73.6978	0	0	0	0	0	0	0	0	0	0	0	0	0	0	0	0	0	0	0	0	0	0	0	0	0	0	0	0	0	0	76.989	0	0	0	0	0	0
LMG26187_contigs.fa	0	0	0	0	0	0	0	0	0	0	0	0	70.4019	0	0	70.4019	0	70.4019	0	0	0	0	0	0	0	0	0	70.4019	0	0	70.4019	0	0	0	0	0	0	0	0	0	0	0	0	0	0	0	0	0	0
LMG26121_contigs.fa	0	0	0	0	0	0	0	0	0	0	0	0	0	0	0	0	0	0	0	0	0	0	70.4019	0	0	0	0	0	0	0	0	0	0	0	0	0	0	0	0	76.989	0	0	0	0	0	0	0	0	0
LMG21530_contigs.fa	0	0	70.4019	70.4019	0	76.989	70.4019	0	75.6239	75.6239	0	0	75.6239	70.4019	70.4019	0	0	0	0	0	0	0	70.4019	76.989	0	0	0	73.6978	0	70.4019	73.6978	0	70.4019	70.4019	0	70.4019	0	0	73.6978	0	73.6978	0	0	0	0	70.4019	0	73.6978	73.6978
LMG25535_contigs.fa	0	0	0	0	0	0	0	0	0	0	0	0	0	0	0	0	0	0	0	0	0	0	0	0	0	70.4019	0	0	0	0	0	0	0	0	0	0	0	0	0	0	0	0	0	0	0	0	0	0	0
R67258_contigs.fa	0	0	0	70.4019	0	88.803	70.4019	0	89.5505	89.626	0	0	70.4019	73.6978	70.4019	0	0	0	0	0	0	0	0	75.6239	0	0	0	70.4019	0	75.6239	73.6978	0	70.4019	70.4019	0	70.4019	0	0	97.3354	0	97.3375	0	70.4019	0	0	70.4019	0	73.6978	70.4019
LMG25664_contigs.fa	0	0	0	70.4019	0	70.4019	70.4019	0	70.4019	70.4019	0	0	70.4019	70.4019	70.4019	0	0	0	0	0	0	0	0	70.4019	0	0	0	70.4019	0	70.4019	0	70.4019	70.4019	70.4019	0	70.4019	0	0	70.4019	0	70.4019	0	0	0	0	70.4019	0	70.4019	70.4019
LMG27212_contigs.fa	0	0	0	70.4019	0	70.4019	70.4019	0	70.4019	70.4019	0	0	70.4019	70.4019	70.4019	0	0	0	0	0	0	0	0	70.4019	0	0	0	70.4019	0	70.4019	0	0	70.4019	70.4019	0	70.4019	0	0	70.4019	0	70.4019	0	0	0	0	70.4019	0	70.4019	70.4019
LMG6451_contigs.fa	0	0	0	0	0	0	0	0	0	0	0	0	0	0	0	0	0	0	0	0	0	0	0	0	0	75.6239	0	0	0	0	0	0	0	0	0	0	0	0	0	0	0	0	0	0	0	0	0	0	0
LMG22485_contigs.fa	0	0	0	70.4019	0	93.4226	70.4019	0	88.803	91.1314	0	0	70.4019	73.6978	70.4019	0	0	0	0	0	0	0	0	78.9103	0	0	0	75.6239	0	75.6239	75.6239	70.4019	70.4019	70.4019	0	70.4019	0	0	88.8927	0	88.8927	0	0	0	0	70.4019	0	73.6978	75.6239
R67581_contigs.fa	0	70.4019	0	70.4019	0	91.2977	70.4019	70.4019	88.6306	98.1478	0	0	70.4019	73.6978	70.4019	0	0	0	0	0	0	0	0	76.989	0	0	70.4019	70.4019	0	75.6239	76.989	70.4019	70.4019	70.4019	0	70.4019	0	0	88.2357	0	88.0001	0	0	0	0	70.4019	0	73.6978	76.989
LMG2186_contigs.fa	0	0	0	0	0	0	0	0	0	0	0	0	0	0	0	0	0	0	0	0	0	0	70.4019	0	0	0	0	0	0	0	0	0	0	0	0	0	70.4019	0	0	70.4019	0	0	0	0	0	0	0	0	0
LMG22049_contigs.fa	70.4019	0	0	0	0	0	0	0	0	0	70.4019	0	0	0	0	0	0	0	0	0	0	0	70.4019	0	0	0	0	0	0	0	0	70.4019	0	0	0	0	0	0	0	73.6978	0	0	0	0	0	0	0	0	0
LMG24537_contigs.fa	0	0	0	70.4019	0	70.4019	70.4019	73.6978	75.6239	70.4019	70.4019	0	80.8269	73.6978	82.1827	0	70.4019	0	0	0	0	0	0	70.4019	0	0	0	73.6978	0	73.6978	73.6978	0	70.4019	70.4019	0	70.4019	0	0	70.4019	0	70.4019	0	0	0	0	70.4019	0	70.4019	73.6978
LMG22193_contigs.fa	0	70.4019	0	0	0	0	70.4019	75.6239	0	0	70.4019	0	0	0	70.4019	73.6978	70.4019	0	0	0	0	0	0	0	0	0	73.6978	73.6978	0	0	70.4019	0	0	0	70.4019	0	0	0	0	70.4019	0	0	0	0	70.4019	0	0	0	0
LMG15863_contigs.fa	0	0	0	0	70.4019	0	0	0	0	0	0	0	0	0	0	0	0	0	0	0	0	0	0	0	0	0	0	0	0	0	0	0	0	0	0	0	0	0	0	0	0	0	0	0	0	0	0	0	0
LMG26304_contigs.fa	0	0	0	75.6239	0	70.4019	70.4019	0	70.4019	70.4019	0	0	70.4019	70.4019	70.4019	0	0	0	0	0	0	70.4019	0	70.4019	0	0	0	70.4019	0	70.4019	0	0	70.4019	70.4019	0	70.4019	0	0	70.4019	0	70.4019	0	0	0	0	70.4019	0	70.4019	70.4019
LMG19484_contigs.fa	0	73.6978	0	0	0	0	0	0	70.4019	0	0	0	73.6978	0	70.4019	70.4019	0	0	0	70.4019	0	0	0	0	0	0	0	0	0	0	0	0	0	0	0	0	0	0	0	0	0	0	0	0	70.4019	0	0	0	70.4019
R67121_contigs.fa	0	0	0	70.4019	0	89.626	70.4019	0	89.3953	88.0244	0	0	70.4019	73.6978	70.4019	0	0	0	0	0	0	0	0	75.6239	0	0	70.4019	70.4019	0	73.6978	76.989	0	70.4019	70.4019	0	70.4019	0	0	98.8305	0	98.844	0	70.4019	0	0	70.4019	0	73.6978	73.6978
LMG19667_contigs.fa	0	0	0	0	0	0	0	0	0	0	0	0	0	0	0	0	0	0	0	0	73.6978	0	0	0	0	0	0	0	0	0	0	0	0	0	0	0	0	70.4019	0	0	0	0	0	0	0	0	0	0	0
LMG9205_contigs.fa	0	0	0	0	0	0	0	0	0	0	0	0	0	0	0	0	0	0	0	0	95.5145	0	0	0	0	0	0	0	0	0	0	0	0	0	0	0	0	85.2293	0	0	0	0	0	0	0	0	0	0	0
LMG6928_contigs.fa	0	0	0	70.4019	0	70.4019	70.4019	0	70.4019	70.4019	0	0	70.4019	70.4019	70.4019	0	0	0	0	0	0	0	0	70.4019	0	0	0	70.4019	0	70.4019	0	0	70.4019	70.4019	0	70.4019	0	0	70.4019	0	70.4019	0	0	0	0	70.4019	0	70.4019	70.4019
LMG19264_contigs.fa	0	0	0	0	0	70.4019	0	0	0	70.4019	0	0	0	0	0	0	0	0	0	0	0	0	0	0	0	0	70.4019	0	0	0	0	0	0	0	0	0	0	0	70.4019	0	70.4019	0	0	0	0	0	0	0	0
LMG17677_contigs.fa	0	0	0	70.4019	0	0	0	0	0	0	0	0	0	0	0	0	0	0	0	0	84.3381	0	0	0	0	0	0	0	0	0	0	0	0	0	0	0	0	97.9169	0	0	0	0	0	0	0	0	0	0	0
LMG6907_contigs.fa	0	0	0	0	0	0	0	0	0	0	0	0	0	0	0	0	0	0	0	0	99.2241	0	0	0	0	0	0	0	0	0	0	0	0	0	0	0	0	85.0223	0	0	0	0	0	0	0	0	0	0	0
LMG18398_contigs.fa	0	0	0	0	0	0	0	0	0	0	0	0	0	0	0	0	0	0	0	0	86.1898	0	0	0	0	0	0	0	0	0	0	0	0	0	0	0	0	85.617	0	0	0	0	0	0	0	0	0	0	0
R69593_contigs.fa	0	70.4019	0	70.4019	0	89.3953	70.4019	70.4019	98.9553	89.9154	70.4019	0	75.6239	73.6978	73.6978	70.4019	0	0	0	0	0	0	0	78.9103	0	0	70.4019	70.4019	0	76.989	73.6978	0	70.4019	70.4019	0	70.4019	0	0	89.7732	0	89.4736	0	70.4019	0	0	70.4019	0	73.6978	73.6978
R71006_contigs.fa	0	0	0	70.4019	0	89.2342	70.4019	0	89.7003	89.626	0	0	70.4019	70.4019	70.4019	70.4019	0	0	0	0	0	0	0	75.6239	0	0	70.4019	70.4019	0	73.6978	76.989	0	70.4019	70.4019	0	70.4019	0	0	97.8155	0	97.7797	0	70.4019	0	0	70.4019	0	70.4019	73.6978
LMG7123_contigs.fa	0	0	0	0	0	0	0	0	0	0	0	0	0	0	0	0	0	0	0	0	0	0	0	0	0	0	0	0	0	0	0	0	0	0	0	0	0	0	0	0	0	0	0	0	0	0	0	0	0
LMG22697_contigs.fa	0	70.4019	0	0	0	0	0	0	70.4019	0	0	0	0	0	0	70.4019	0	0	0	0	0	0	0	70.4019	0	0	0	0	0	0	0	0	0	0	0	0	0	0	0	0	0	0	0	0	0	0	0	0	0
LMG4008_contigs.fa	0	0	0	0	0	0	0	0	0	0	0	0	0	0	0	0	0	0	0	0	0	0	0	0	70.4019	0	0	0	0	0	0	0	0	0	0	0	0	0	0	0	0	0	0	0	0	0	0	0	0
LMG7233_contigs.fa	0	0	0	0	0	0	0	0	0	0	70.4019	0	0	0	0	0	0	0	0	0	0	0	83.2312	0	0	0	0	0	0	0	0	70.4019	0	0	0	0	0	0	0	73.6978	0	0	0	70.4019	0	0	0	0	0
LMG13349_contigs.fa	0	0	0	70.4019	0	70.4019	70.4019	0	70.4019	70.4019	0	0	70.4019	70.4019	70.4019	0	0	0	0	0	0	0	0	70.4019	0	0	0	70.4019	0	70.4019	0	0	70.4019	70.4019	0	70.4019	0	0	70.4019	0	70.4019	0	0	0	0	70.4019	0	70.4019	70.4019
LMG24392_contigs.fa	0	0	0	0	0	0	0	0	0	0	0	70.4019	0	0	0	70.4019	0	0	0	0	0	0	0	0	0	0	0	0	0	0	0	0	0	0	0	0	0	0	0	0	0	0	70.4019	0	0	0	0	0	0
LMG12537_contigs.fa	0	0	0	0	0	0	0	0	0	0	0	0	0	0	0	0	0	0	0	0	0	0	0	0	0	0	0	0	0	0	0	0	0	0	0	0	0	0	0	0	0	0	0	0	0	0	0	0	0
LMG5286_contigs.fa	0	0	0	70.4019	0	75.6239	70.4019	70.4019	75.6239	73.6978	0	70.4019	70.4019	75.6239	70.4019	73.6978	70.4019	0	0	0	0	0	0	76.989	0	0	0	78.9103	0	78.0469	75.6239	0	70.4019	70.4019	0	70.4019	0	0	73.6978	0	73.6978	70.4019	0	0	0	70.4019	70.4019	73.6978	73.6978
LMG4233_contigs.fa	0	0	0	0	0	0	0	0	0	0	0	0	0	0	0	0	0	0	75.6239	0	0	0	0	0	0	0	0	0	0	0	0	70.4019	0	0	0	0	0	0	0	0	0	0	0	73.6978	0	0	0	0	0
LMG21371_contigs.fa	0	0	0	0	0	70.4019	0	0	0	70.4019	78.9103	0	0	0	0	0	0	70.4019	0	0	0	0	70.4019	0	0	0	0	0	0	0	0	92.9252	70.4019	0	73.6978	0	0	0	0	0	0	0	0	78.9103	0	0	0	0	0
LMG1229_contigs.fa	0	0	0	70.4019	0	70.4019	70.4019	70.4019	70.4019	70.4019	0	0	70.4019	70.4019	70.4019	0	0	0	0	0	0	0	0	70.4019	0	0	0	70.4019	0	70.4019	0	0	70.4019	70.4019	0	70.4019	0	0	70.4019	0	70.4019	0	0	0	0	70.4019	70.4019	70.4019	75.6239
LMG18021_contigs.fa	0	0	0	70.4019	0	0	0	0	0	0	0	0	0	0	0	0	0	0	0	0	98.7995	0	0	0	0	0	0	0	0	0	0	0	0	0	0	0	0	85.9742	0	0	0	0	0	0	0	0	0	0	0
LMG23383_contigs.fa	0	0	0	73.6978	0	70.4019	70.4019	0	70.4019	70.4019	0	0	70.4019	70.4019	70.4019	0	0	0	0	0	0	0	0	70.4019	0	0	0	70.4019	0	70.4019	0	0	70.4019	70.4019	0	70.4019	0	0	70.4019	0	70.4019	0	0	0	0	70.4019	0	70.4019	70.4019
LMG23083_contigs.fa	0	0	0	0	0	0	0	0	0	0	0	70.4019	0	0	0	70.4019	0	0	0	70.4019	0	0	0	0	0	0	0	0	0	0	0	70.4019	0	0	0	0	70.4019	0	0	0	0	0	76.989	0	0	0	0	0	0
LMG23078_contigs.fa	0	0	73.6978	0	0	0	0	0	0	0	0	0	0	0	0	0	0	0	0	0	0	0	0	0	0	0	0	0	0	0	0	0	0	0	0	0	0	70.4019	0	0	0	0	0	0	70.4019	0	0	0	0
LMG24833_contigs.fa	0	0	0	70.4019	0	70.4019	70.4019	0	70.4019	70.4019	0	0	70.4019	70.4019	70.4019	0	0	0	0	0	0	0	0	70.4019	0	0	0	70.4019	0	70.4019	0	0	70.4019	70.4019	0	70.4019	0	0	70.4019	0	70.4019	0	0	0	0	70.4019	0	70.4019	70.4019
LMG25773_contigs.fa	0	0	0	0	0	0	0	0	0	0	0	0	0	73.6978	0	0	70.4019	0	0	70.4019	0	0	0	70.4019	0	0	70.4019	73.6978	0	0	0	70.4019	0	0	0	0	0	0	0	0	0	0	0	0	0	0	0	0	70.4019
LMG28391_contigs.fa	0	0	0	0	0	0	0	0	0	0	0	0	70.4019	0	0	0	0	0	0	70.4019	0	0	0	0	0	0	0	0	0	0	0	0	0	0	0	0	0	0	0	0	0	0	0	0	0	0	0	0	0
LMG28633_contigs.fa	70.4019	0	0	0	0	0	0	0	0	0	0	0	70.4019	0	0	0	0	70.4019	0	0	0	0	0	0	0	0	0	0	0	0	70.4019	0	0	0	0	0	0	0	0	0	0	0	0	0	0	0	0	0	0
LMG4305_contigs.fa	0	70.4019	0	0	0	0	0	70.4019	70.4019	0	0	0	0	0	0	73.6978	0	0	0	73.6978	0	0	0	0	0	0	0	0	0	70.4019	0	0	0	0	0	0	0	0	0	0	0	75.6239	0	0	73.6978	0	0	0	0
LMG26586_contigs.fa	0	70.4019	0	0	0	0	0	0	0	0	0	0	70.4019	0	0	70.4019	0	0	0	73.6978	0	0	0	0	0	0	0	0	0	0	0	0	0	0	0	0	0	0	0	0	0	70.4019	0	0	70.4019	0	0	0	0
R67536_contigs.fa	0	0	0	70.4019	0	89.626	70.4019	0	89.626	89.9848	70.4019	0	70.4019	73.6978	70.4019	0	0	0	0	0	0	0	0	76.989	0	0	70.4019	70.4019	0	73.6978	76.989	0	70.4019	70.4019	0	70.4019	0	0	98.3	0	98.2551	0	70.4019	0	0	70.4019	0	73.6978	73.6978
LMG4328_contigs.fa	0	0	0	70.4019	70.4019	70.4019	70.4019	0	70.4019	70.4019	0	70.4019	70.4019	73.6978	73.6978	0	0	0	0	0	0	0	0	70.4019	0	0	70.4019	76.989	0	73.6978	80.2708	0	70.4019	70.4019	0	70.4019	0	0	70.4019	0	70.4019	0	0	0	70.4019	70.4019	70.4019	73.6978	75.6239
LMG24832_contigs.fa	0	0	0	0	0	0	0	0	0	0	0	0	0	0	0	0	0	0	0	0	99.0129	0	0	0	0	0	0	0	0	0	0	0	0	0	0	0	0	85.4273	0	0	0	0	0	0	0	0	0	0	0
LMG1232_contigs.fa	0	0	0	70.4019	0	75.6239	70.4019	0	76.989	76.989	0	70.4019	70.4019	78.9103	73.6978	70.4019	70.4019	0	0	0	0	0	0	75.6239	0	0	0	75.6239	0	76.989	0	0	70.4019	70.4019	0	70.4019	0	0	73.6978	0	73.6978	0	0	0	0	70.4019	0	70.4019	80.8269
LMG2891_contigs.fa	0	0	75.6239	0	0	0	0	0	70.4019	0	0	0	0	0	0	70.4019	0	0	0	0	0	0	0	0	0	0	70.4019	70.4019	0	0	0	0	0	0	0	0	0	0	0	0	0	0	0	0	0	0	0	0	0
LMG22475_contigs.fa	0	73.6978	0	0	0	0	0	0	0	0	0	70.4019	0	0	0	0	78.0469	0	0	0	0	0	0	0	0	0	0	0	0	0	0	0	0	0	0	0	0	0	0	0	0	70.4019	0	0	76.989	0	0	0	0
LMG1527_contigs.fa	0	70.4019	0	0	0	0	0	0	0	0	0	78.0469	70.4019	0	0	0	0	0	0	0	0	0	0	0	0	0	70.4019	0	0	0	0	0	0	0	0	0	0	0	0	0	0	0	70.4019	0	0	0	0	0	0
LMG3897_contigs.fa	0	0	0	0	0	0	0	0	0	0	0	0	0	0	0	0	0	0	80.8269	0	0	0	0	0	0	0	0	0	0	0	0	0	0	0	0	0	0	0	0	0	0	0	0	0	0	0	0	0	0
LMG24401_contigs.fa	0	0	0	0	0	0	0	0	0	0	0	0	0	0	0	0	0	0	0	0	0	0	0	0	0	0	0	0	0	0	0	0	0	0	0	0	70.4019	0	0	0	0	0	0	0	0	0	0	0	0
LMG18294_contigs.fa	0	0	70.4019	0	0	0	0	0	0	0	0	0	0	0	0	0	0	0	0	0	0	0	0	0	0	70.4019	0	0	0	0	0	0	0	0	0	0	0	0	0	0	0	0	0	0	0	0	0	0	0
LMG21311_contigs.fa	0	0	0	0	0	0	0	0	0	0	70.4019	75.6239	0	73.6978	0	0	70.4019	0	0	0	0	0	0	0	0	0	70.4019	0	0	0	0	0	0	0	0	0	0	0	0	0	0	0	73.6978	0	0	0	0	0	0
LMG2698_contigs.fa	0	0	0	0	0	0	0	0	0	0	78.0469	0	0	0	0	0	0	0	0	0	0	0	73.6978	0	0	0	0	0	0	0	0	81.7731	0	0	73.6978	0	0	0	0	0	0	0	0	73.6978	0	0	0	0	0
LMG1242_contigs.fa	0	70.4019	0	0	0	73.6978	0	0	70.4019	73.6978	0	0	0	70.4019	70.4019	70.4019	0	70.4019	0	0	0	0	0	70.4019	0	0	70.4019	70.4019	0	75.6239	0	0	0	0	0	0	0	0	73.6978	0	73.6978	0	0	0	0	0	0	0	73.6978
LMG11405_contigs.fa	0	0	0	0	0	0	0	0	0	0	0	0	0	0	0	0	0	0	0	0	99.1966	0	0	0	0	0	0	0	0	0	0	0	0	0	0	0	0	85.2293	0	0	0	0	0	0	0	0	0	0	0
LMG25212_contigs.fa	0	0	70.4019	70.4019	0	70.4019	70.4019	0	70.4019	70.4019	0	0	70.4019	70.4019	70.4019	0	0	0	70.4019	0	0	0	0	70.4019	0	0	0	73.6978	0	70.4019	0	0	70.4019	70.4019	0	70.4019	0	0	70.4019	0	70.4019	0	0	0	0	70.4019	0	70.4019	70.4019
LMG1346_contigs.fa	0	0	0	0	0	0	0	0	0	0	0	0	0	0	0	0	0	0	0	0	0	0	0	0	0	0	0	0	0	0	0	0	0	0	0	0	0	0	0	0	0	0	0	0	0	0	0	0	0
LMG8760_contigs.fa	0	70.4019	0	70.4019	0	73.6978	73.6978	70.4019	73.6978	73.6978	0	0	78.9103	73.6978	81.3239	0	0	0	70.4019	0	0	0	0	70.4019	0	0	70.4019	73.6978	0	75.6239	0	0	70.4019	70.4019	0	70.4019	0	0	75.6239	0	75.6239	0	0	0	0	70.4019	0	70.4019	73.6978
LMG21817_contigs.fa	0	0	0	0	0	0	0	0	0	0	0	70.4019	0	0	0	0	0	0	0	0	0	0	0	0	0	0	0	0	0	0	0	0	0	0	0	0	0	0	0	0	0	0	70.4019	0	0	0	70.4019	0	0
R67113_contigs.fa	0	0	0	70.4019	0	91.8903	70.4019	0	89.4736	91.2263	0	0	70.4019	75.6239	70.4019	0	0	0	0	0	0	0	0	78.0469	0	0	70.4019	73.6978	0	75.6239	73.6978	70.4019	70.4019	70.4019	0	70.4019	0	0	88.803	0	88.9807	0	0	0	0	70.4019	0	73.6978	73.6978
LMG24424_contigs.fa	0	0	0	0	0	0	0	0	0	0	0	0	0	0	0	0	0	0	0	0	0	0	0	0	0	0	0	0	0	0	0	0	0	0	0	0	0	0	0	0	0	0	0	0	0	0	0	0	0
R67196_contigs.fa	0	0	0	70.4019	0	89.1513	70.4019	0	89.626	89.8449	70.4019	0	70.4019	73.6978	70.4019	0	0	0	0	0	0	0	0	76.989	0	0	70.4019	70.4019	0	73.6978	73.6978	0	70.4019	70.4019	0	70.4019	0	0	97.2591	0	97.2861	0	70.4019	0	0	70.4019	0	73.6978	73.6978
LMG11039_contigs.fa	0	0	0	0	0	0	0	0	70.4019	70.4019	0	0	0	0	0	0	0	0	0	0	0	70.4019	0	0	0	0	0	0	0	0	0	0	0	0	0	0	0	0	0	0	0	0	0	0	0	0	0	0	0
LMG7529_contigs.fa	0	0	0	0	0	0	0	0	73.6978	0	70.4019	0	70.4019	0	0	0	0	0	0	70.4019	0	0	70.4019	0	0	0	0	0	0	0	0	70.4019	0	0	0	0	0	0	0	0	0	0	0	0	0	0	0	0	0
LMG23381_contigs.fa	0	0	0	70.4019	0	73.6978	70.4019	0	73.6978	75.6239	70.4019	70.4019	70.4019	70.4019	73.6978	0	0	0	0	70.4019	0	0	0	73.6978	0	0	0	75.6239	0	70.4019	75.6239	0	70.4019	70.4019	0	70.4019	0	0	73.6978	0	73.6978	0	0	0	0	70.4019	70.4019	70.4019	70.4019
LMG11194_contigs.fa	0	0	0	0	0	0	0	0	0	0	0	0	0	0	0	0	0	0	0	0	0	0	0	0	0	0	0	0	0	0	70.4019	70.4019	0	0	0	0	0	0	0	0	0	0	0	0	0	0	0	0	0
LMG23170_contigs.fa	0	0	0	0	0	0	0	0	0	0	0	0	0	0	0	0	0	0	0	0	0	0	0	0	0	0	0	0	0	0	0	0	0	0	0	0	0	0	0	0	0	0	70.4019	0	0	0	0	0	0
R71085_contigs.fa	0	0	0	70.4019	0	91.4126	70.4019	0	89.9154	94.9491	0	0	73.6978	73.6978	70.4019	0	0	0	0	0	0	0	0	78.9103	0	0	70.4019	70.4019	0	75.6239	75.6239	70.4019	70.4019	70.4019	0	70.4019	0	0	89.7732	0	89.7003	70.4019	0	0	0	70.4019	0	73.6978	78.0469
LMG25420_contigs.fa	0	0	0	0	0	0	0	0	0	0	0	0	0	0	0	0	0	0	0	0	0	0	0	0	0	0	0	0	0	0	0	70.4019	0	0	73.6978	0	0	0	0	0	0	0	0	0	0	0	0	0	0
LMG12553_contigs.fa	0	70.4019	0	0	0	0	0	70.4019	0	0	0	0	0	0	0	0	0	0	0	73.6978	0	0	0	0	0	0	73.6978	0	0	0	0	0	0	0	0	0	0	0	70.4019	0	70.4019	0	0	0	70.4019	0	0	0	0
LMG27282_contigs.fa	0	0	0	70.4019	0	73.6978	70.4019	0	73.6978	73.6978	0	0	70.4019	75.6239	73.6978	0	0	0	0	0	0	0	0	75.6239	0	0	0	70.4019	0	78.9103	0	70.4019	70.4019	70.4019	0	70.4019	0	0	73.6978	0	70.4019	0	0	0	0	70.4019	0	75.6239	73.6978
LMG2864_contigs.fa	0	0	0	0	70.4019	0	0	0	0	0	0	0	0	0	0	0	0	0	0	0	0	0	0	0	0	0	0	0	0	0	0	0	0	0	0	0	0	0	0	0	0	0	0	0	0	0	0	0	0
LMG7881_contigs.fa	0	0	0	0	0	70.4019	0	0	70.4019	75.6239	78.0469	0	0	73.6978	0	70.4019	0	70.4019	0	0	0	0	70.4019	73.6978	0	0	0	73.6978	0	70.4019	73.6978	70.4019	0	0	70.4019	0	0	0	73.6978	75.6239	73.6978	0	70.4019	75.6239	0	0	0	0	0
LMG6909_contigs.fa	0	0	0	73.6978	0	0	0	0	0	0	0	0	0	0	0	0	0	0	0	0	75.6239	0	0	0	0	0	0	0	0	0	0	0	0	0	0	0	0	70.4019	0	0	0	0	0	0	0	0	0	0	0
LMG1286_contigs.fa	0	0	0	0	0	70.4019	0	0	70.4019	70.4019	76.989	0	0	0	0	0	0	0	0	0	0	0	73.6978	70.4019	0	0	0	0	0	0	70.4019	73.6978	0	0	0	0	0	0	70.4019	70.4019	70.4019	0	0	0	0	0	0	0	0
LMG21276_contigs.fa	0	0	0	0	73.6978	0	0	0	0	0	0	0	0	0	0	0	0	0	70.4019	0	0	0	0	0	0	0	0	0	0	0	70.4019	0	0	0	0	0	0	0	0	0	0	0	0	0	0	0	0	0	0
LMG1668_contigs.fa	0	0	0	0	0	0	0	70.4019	70.4019	70.4019	70.4019	80.8269	0	0	70.4019	0	0	0	0	0	0	0	0	0	0	0	0	70.4019	0	73.6978	70.4019	0	0	0	0	0	0	0	73.6978	0	73.6978	0	73.6978	0	0	0	0	0	0
LMG18919_contigs.fa	0	0	0	0	0	75.6239	0	0	76.989	78.0469	0	0	0	70.4019	0	70.4019	0	70.4019	0	0	0	0	0	75.6239	0	0	0	0	0	70.4019	73.6978	0	0	0	0	0	0	0	75.6239	70.4019	75.6239	0	0	0	0	0	0	70.4019	73.6978
LMG6519_contigs.fa	0	0	0	0	0	0	0	70.4019	0	0	0	0	0	70.4019	0	0	0	0	0	0	0	0	0	0	0	0	0	0	0	0	0	0	0	0	0	0	0	0	0	0	0	0	0	0	0	0	75.6239	0	0
LMG26852_contigs.fa	0	0	0	70.4019	0	75.6239	70.4019	0	73.6978	73.6978	0	0	73.6978	76.989	70.4019	70.4019	70.4019	0	0	0	0	0	0	75.6239	0	0	0	73.6978	0	79.6396	73.6978	0	70.4019	70.4019	0	70.4019	0	0	70.4019	0	70.4019	0	0	0	0	70.4019	70.4019	75.6239	78.9103
LMG4051_contigs.fa	0	0	0	0	0	70.4019	0	0	0	70.4019	0	0	0	0	0	0	0	0	0	70.4019	0	0	0	0	0	0	0	0	0	0	70.4019	0	0	0	0	0	0	0	0	0	0	70.4019	0	0	0	0	0	0	0
R50394_contigs.fa	0	0	0	70.4019	0	91.8911	70.4019	0	89.626	91.2865	0	0	70.4019	75.6239	70.4019	0	0	0	0	0	0	0	0	78.0469	0	0	70.4019	73.6978	0	75.6239	73.6978	70.4019	70.4019	70.4019	0	70.4019	0	0	89.0669	0	89.0669	0	0	0	0	70.4019	0	73.6978	73.6978
LMG24465_contigs.fa	0	0	0	70.4019	0	70.4019	73.6978	0	70.4019	70.4019	0	0	70.4019	70.4019	70.4019	0	0	0	0	0	0	0	0	70.4019	0	0	0	70.4019	0	70.4019	0	0	70.4019	70.4019	0	70.4019	0	0	70.4019	0	70.4019	0	0	0	0	70.4019	0	70.4019	70.4019
LMG22735_contigs.fa	0	0	0	0	0	0	0	0	0	0	0	0	0	0	0	0	0	0	0	0	0	0	0	0	0	0	0	0	0	0	0	0	0	0	0	0	0	0	0	0	0	0	0	0	0	0	0	0	0
LMG6866_contigs.fa	0	0	0	70.4019	0	76.989	70.4019	0	76.989	75.6239	0	0	70.4019	73.6978	70.4019	73.6978	0	0	0	0	0	0	0	80.8269	0	0	0	70.4019	0	76.989	76.989	0	70.4019	70.4019	0	70.4019	0	0	78.0469	0	76.989	0	70.4019	0	0	70.4019	0	75.6239	73.6978
R68675_contigs.fa	0	70.4019	0	70.4019	0	91.3257	70.4019	0	88.7778	94.9065	0	0	73.6978	73.6978	70.4019	0	0	0	0	0	0	0	0	76.989	0	0	0	70.4019	0	75.6239	75.6239	70.4019	70.4019	70.4019	0	70.4019	0	0	89.7732	0	89.8449	70.4019	0	0	0	70.4019	0	73.6978	78.0469
LMG23818_contigs.fa	0	0	70.4019	0	0	0	70.4019	0	0	0	0	0	0	0	0	0	0	0	73.6978	0	0	0	70.4019	0	0	0	0	0	0	0	0	0	0	0	70.4019	0	0	0	0	0	0	0	0	0	0	0	0	0	0
LMG23003_contigs.fa	0	0	0	70.4019	0	70.4019	70.4019	0	73.6978	70.4019	70.4019	0	70.4019	75.6239	75.6239	70.4019	0	0	0	0	0	0	0	70.4019	0	0	0	70.4019	0	76.989	70.4019	0	70.4019	70.4019	0	70.4019	0	0	73.6978	0	70.4019	0	70.4019	0	70.4019	70.4019	0	70.4019	70.4019
LMG24552_contigs.fa	0	0	0	0	0	0	0	0	0	0	0	0	0	0	0	70.4019	0	0	0	70.4019	0	0	0	70.4019	0	0	0	0	0	0	70.4019	0	0	0	0	0	0	0	70.4019	0	70.4019	0	70.4019	0	0	0	0	0	0
LMG18401_contigs.fa	0	0	0	70.4019	0	0	0	0	0	0	0	0	0	0	0	0	0	0	0	0	85.0223	0	0	0	0	0	0	0	0	0	0	0	0	0	0	0	0	98.0286	0	0	0	0	0	0	0	0	0	0	0
[truncated: 125 more columns]
